# Supplementary material for: Genetic Polymorphisms Associated with Vincristine Pharmacokinetics and Vincristine-Induced Peripheral Neuropathy in Pediatric Oncology Patients
Source: Cancers (Basel). 2022 Jul 19;14(14):3510. doi: 10.3390/cancers14143510 (PMC9321338; doi:10.3390/cancers14143510)
Supplement: Supplementary file 1 [file cancers-14-03510-s001.zip]

Archive with 2 entries (2 files):
- PGx VINCA Supplementary materials_18072022_V6.pdf
- Supplementary materials 1.xlsx
