# Supplementary material for: Genetic Polymorphisms Associated with Vincristine Pharmacokinetics and Vincristine-Induced Peripheral Neuropathy in Pediatric Oncology Patients
Source: Cancers (Basel). 2022 Jul 19;14(14):3510. doi: 10.3390/cancers14143510 (PMC9321338; doi:10.3390/cancers14143510)
Supplement: Supplementary file 1 [file cancers-14-03510-s001.zip › Supplementary materials 1.xlsx]

## Sheet: SNPs
CHR	POS	REF	ALT	Gene	dbsnpid	Remaining_after_LD_pruning	SNPid	SNPid	IMPACT	CADD	REVEL	Consequence_C	splicing_allele	splicing_gene	Delta score (acceptor gain)	Delta position (acceptor gain)	Delta score (acceptor loss)	Delta position (acceptor loss)	Delta score (donor loss)	Delta position (donor gain)	Delta score (donor gain)	Delta position (donor loss)
22	42076381	A	C	SNU13	rs5758405		var2094_C	var2094	MODIFIER	-	-	downstream_gene_variant intron_variant intron_variant,non_coding_transcri .	NA
22	42077737	C	A	SNU13	rs5758408		var2097_A	var2097	MODIFIER	-	-	downstream_gene_variant intron_variant intron_variant,non_coding_transcri .	NA
22	42078666	G	A	SNU13	rs6519270	rs6519270	var2102_A	var2102	MODIFIER	-	-	downstream_gene_variant intron_variant intron_variant,non_coding_transcri . upstream_gene_variant	NA
20	50165990	T	A	NFATC2	rs6021282	rs6021282	var2053_A	var2053	MODIFIER	-	-	intron_variant .	NA
19	40900179	TTC	TTCC	PRX	rs139624657	rs139624657	var2018_TTCC	var2018	MODIFIER	-	-	3_prime_UTR_variant inframe_deletion inframe_insertion .	NA
19	40900865	T	C	PRX	rs268674	rs268674	var2023_C	var2023	MODIFIER	-	-	3_prime_UTR_variant missense_variant .	NA
19	40901011	G	C	PRX	rs3745202		var2025_C	var2025	MODIFIER	-	-	3_prime_UTR_variant missense_variant .	SpliceAI=C	PRX	0	-32	0	36	0	16	0	-46
19	40901496	T	C	PRX	rs268673		var2027_C	var2027	MODIFIER	-	-	3_prime_UTR_variant missense_variant regulatory_region_variant .	SpliceAI=C	PRX	0.02	41	0	-2	0	-41	0	-3
19	40901604	G	A	PRX	rs268672	rs268672	var2028_A	var2028	MODIFIER	-	-	3_prime_UTR_variant regulatory_region_variant synonymous_variant .	NA
19	40901614	G	A	PRX	rs268671		var2029_A	var2029	MODIFIER	-	-	3_prime_UTR_variant missense_variant regulatory_region_variant .	NA
19	40904602	G	A	PRX	rs744389	rs744389	var2049_A	var2049	LOW	-	-	synonymous_variant .	SpliceAI=A	PRX	0	43	0	14	0	33	0	-35
18	77439844	G	T	CTDP1	rs56006341	rs56006341	var1976_T	var1976	MODIFIER	-	-	5_prime_UTR_variant TF_binding_site_variant regulatory_region_variant .	SpliceAI=T	CTDP1	0	3	0	43	0	-8	0.01	38
18	77440128	G	T	CTDP1	rs17855830	rs17855830	var1981_T	var1981	MODERATE	-	-	TF_binding_site_variant missense_variant regulatory_region_variant .	NA
18	77440133	G	C	CTDP1	rs79644263		var1982_C	var1982	LOW	-	-	TF_binding_site_variant regulatory_region_variant synonymous_variant .	SpliceAI=C	CTDP1	0	10	0	-8	0	15	0	-45
18	77441442	C	A	CTDP1	rs520874		var1984_A	var1984	MODIFIER	-	-	5_prime_UTR_variant intron_variant regulatory_region_variant .	SpliceAI=A	CTDP1	0.01	-6	0	3	0	23	0	-22
18	77473086	G	A	CTDP1	rs599554	rs599554	var1994_A	var1994	LOW	-	-	synonymous_variant .	SpliceAI=A	CTDP1	0.05	-5	0	10	0	1	0	-18
18	77473127	C	T	CTDP1	rs2279103		var1995_T	var1995	MODERATE	10.18	0.00175	missense_variant .	SpliceAI=T	CTDP1	0	-9	0	-46	0	-40	0	11
18	77474921	G	A	CTDP1	rs2126082		var2001_A	var2001	LOW	-	-	synonymous_variant .	SpliceAI=A	CTDP1	0	4	0	14	0	-35	0	37
18	77475455	G	A	CTDP1	rs11549119	rs11549119	var2005_A	var2005	LOW	-	-	synonymous_variant .	SpliceAI=A	CTDP1	0	45	0	-40	0	3	0	18
18	77477515	C	T	CTDP1	rs8084175		var2006_T	var2006	MODIFIER	-	-	intron_variant .	SpliceAI=T	CTDP1	0	5	0	20	0	26	0	30
18	77478011	C	T	CTDP1	rs35456241		var2010_T	var2010	LOW	-	-	synonymous_variant .	SpliceAI=T	CTDP1	0	6	0	5	0	5	0	9
17	15142755	G	A	PMP22	rs3744333	rs3744333	var1815_A	var1815	MODIFIER	-	-	intron_variant missense_variant regulatory_region_variant .	SpliceAI=A	PMP22	0	33	0	27	0	29	0	33
17	15162389	C	T	PMP22	rs231020	rs231020	var1817_T	var1817	MODIFIER	-	-	downstream_gene_variant intron_variant non_coding_transcript_exon_variant .	NA
17	75277611	A	C	SEPTIN9	rs8070026	rs8070026	var1897_C	var1897	MODIFIER	-	-	5_prime_UTR_variant 5_prime_UTR_variant,NMD_transcript intron_variant . regulatory_region_variant upstream_gene_variant	SpliceAI=C	SEPTIN9	0	16	0	2	0	25	0	1
17	75303298	C	T	SEPTIN9	rs4789439	rs4789439	var1900_T	var1900	MODIFIER	-	-	intron_variant intron_variant,NMD_transcript_vari intron_variant,non_coding_transcri .	NA
17	75369578	T	C	SEPTIN9	rs7217986	rs7217986	var1909_C	var1909	MODIFIER	-	-	5_prime_UTR_variant downstream_gene_variant intron_variant . intron_variant,non_coding_transcri regulatory_region_variant upstream_gene_variant	SpliceAI=C	SEPTIN9	0	2	0	-3	0	1	0	-3
17	75372339	T	C	SEPTIN9	rs312826		var1911_C	var1911	MODIFIER	-	-	5_prime_UTR_variant intron_variant intron_variant,NMD_transcript_vari . non_coding_transcript_exon_variant regulatory_region_variant upstream_gene_variant	NA
17	75372447	G	A	SEPTIN9	rs140282527		var1915_A	var1915	MODIFIER	-	-	5_prime_UTR_variant intron_variant intron_variant,NMD_transcript_vari . non_coding_transcript_exon_variant regulatory_region_variant upstream_gene_variant	SpliceAI=A	SEPTIN9	0	2	0	-33	0	2	0	33
17	75398498	C	T	SEPTIN9	rs34587622	rs34587622	var1921_T	var1921	MODERATE	14.82	0.17722	3_prime_UTR_variant,NMD_transcript 5_prime_UTR_variant downstream_gene_variant . missense_variant missense_variant,NMD_transcript_va non_coding_transcript_exon_variant upstream_gene_variant	SpliceAI=T	SEPTIN9	0	41	0	-3	0	-48	0	42
17	75401190	G	A	SEPTIN9	rs2164449		var1924_A	var1924	MODIFIER	-	-	downstream_gene_variant intron_variant intron_variant,NMD_transcript_vari . regulatory_region_variant	SpliceAI=A	SEPTIN9	0	6	0	-20	0	5	0	32
17	75447586	C	G	SEPTIN9	rs11650934	rs11650934	var1931_G	var1931	MODIFIER	-	-	5_prime_UTR_variant intron_variant intron_variant,NMD_transcript_vari . regulatory_region_variant upstream_gene_variant	SpliceAI=G	SEPTIN9	0	0	0	-43	0	-32	0	24
17	75484781	C	T	SEPTIN9	rs370531	rs370531	var1946_T	var1946	MODIFIER	-	-	downstream_gene_variant intron_variant intron_variant,NMD_transcript_vari . upstream_gene_variant	NA
17	75494705	G	A	SEPTIN9	rs2627223	rs2627223	var1956_A	var1956	MODERATE	-	-	downstream_gene_variant missense_variant non_coding_transcript_exon_variant .	NA
17	75494746	G	A	SEPTIN9	rs1059485	rs1059485	var1958_A	var1958	MODIFIER	-	-	3_prime_UTR_variant downstream_gene_variant non_coding_transcript_exon_variant .	NA
17	79478007	G	A	SEPTIN9	rs1135989	rs1135989	var1960_A	var1960	LOW	-	-	3_prime_UTR_variant,NMD_transcript downstream_gene_variant non_coding_transcript_exon_variant . synonymous_variant synonymous_variant,NMD_transcript_	SpliceAI=A	ACTG1	0	-13	0	-6	0	39	0	-47
16	11643631	G	A	LITAF	rs9935945	rs9935945	var1738_A	var1738	MODIFIER	-	-	downstream_gene_variant intron_variant intron_variant,NMD_transcript_vari .	SpliceAI=A	LITAF	0	3	0	-30	0	5	0	-29
16	11647492	T	C	LITAF	rs4280262	rs4280262	var1740_C	var1740	MODERATE	0.002	0.49231	3_prime_UTR_variant,NMD_transcript 5_prime_UTR_variant downstream_gene_variant . missense_variant regulatory_region_variant	SpliceAI=C	LITAF	0	-8	0	-30	0	-35	0	3
16	11680148	T	C	LITAF	rs12921437	rs12921437	var1748_C	var1748	MODIFIER	-	-	5_prime_UTR_variant intron_variant intron_variant,NMD_transcript_vari .	SpliceAI=C	LITAF	0	48	0	-5	0	-50	0.01	7
16	16055082	T	C	ABCC1	rs12923345	rs12923345	var1757_C	var1757	MODIFIER	-	-	intron_variant .	SpliceAI=C	ABCC1	0.02	-20	0	35	0	-20	0	-6
16	16108894	A	G	ABCC1	rs1967120		var1762_G	var1762	MODIFIER	-	-	intron_variant intron_variant,non_coding_transcri .	NA
16	16124008	C	T	ABCC1	rs11642957	rs11642957	var1765_T	var1765	MODIFIER	-	-	intron_variant intron_variant,non_coding_transcri .	SpliceAI=T	ABCC1	0	36	0	-35	0	-36	0	17
16	16138322	T	C	ABCC1	rs246221		var1769_C	var1769	LOW	-	-	non_coding_transcript_exon_variant synonymous_variant .	SpliceAI=C	ABCC1	0.03	-11	0	16	0	45	0	-3
16	16139714	T	C	ABCC1	rs35587		var1770_C	var1770	LOW	-	-	non_coding_transcript_exon_variant regulatory_region_variant synonymous_variant .	SpliceAI=C	ABCC1	0	-8	0	-44	0	-10	0	-8
16	16139878	A	G	ABCC1	rs35588		var1772_G	var1772	LOW	-	-	TF_binding_site_variant regulatory_region_variant splice_region_variant,intron_varia .	SpliceAI=G	ABCC1	0	-50	0	-37	0	-5	0	-8
16	16162019	C	T	ABCC1	rs35605		var1775_T	var1775	LOW	-	-	synonymous_variant .	NA
16	16162039	C	T	ABCC1	rs8187858		var1776_T	var1776	LOW	-	-	synonymous_variant .	SpliceAI=T	ABCC1	0	37	0	-26	0	-27	0	-13
16	16201885	G	A	ABCC1	rs11864374	rs11864374	var1790_A	var1790	MODIFIER	-	-	downstream_gene_variant intron_variant intron_variant,NMD_transcript_vari .	SpliceAI=A	ABCC1	0	2	0	50	0	-46	0	15
16	16228242	G	A	ABCC1	rs2230671	rs2230671	var1798_A	var1798	LOW	-	-	synonymous_variant .	SpliceAI=A	ABCC1	0	34	0	-35	0	-36	0	48
16	16232201	GT	G	ABCC1	rs45587033,TMP_ESP_16_16232202_16232203	rs45587033,TMP_ESP_16_16232202_16232203	var1804_G	var1804	MODIFIER	-	-	intron_variant .	NA
16	16232433	G	A	ABCC1	rs212088	rs212088	var1806_A	var1806	MODIFIER	-	-	intron_variant .	SpliceAI=A	ABCC1	0	-18	0	1	0	-18	0	-16
16	16235681	C	T	ABCC1	rs3743527		var1808_T	var1808	MODIFIER	-	-	3_prime_UTR_variant downstream_gene_variant .	SpliceAI=T	ABCC1	0.01	9	0	-47	0	-35	0	27
16	53825488	C	T	FTO	rs9941349	rs9941349	var1811_T	var1811	MODIFIER	-	-	intron_variant intron_variant,NMD_transcript_vari intron_variant,non_coding_transcri .	SpliceAI=T	FTO	0	42	0	-43	0	-15	0	-43
15	40751555	A	C	BAHD1	rs3803357	rs3803357	var1737_C	var1737	MODERATE	21.9	0.29412	missense_variant .	NA
14	64560092	G	A	SYNE2	rs2781377	rs2781377	var1736_A	var1736	HIGH	37	-	non_coding_transcript_exon_variant stop_gained .	SpliceAI=A	SYNE2	0	2	0.11	-25	0	-25	0	-21
12	32655085	C	T	FGD4	rs11052033	rs11052033	var1524_T	var1524	MODIFIER	-	-	5_prime_UTR_variant 5_prime_UTR_variant,NMD_transcript intron_variant . non_coding_transcript_exon_variant regulatory_region_variant upstream_gene_variant	NA
12	32735236	C	T	FGD4	rs904582	rs904582	var1536_T	var1536	MODIFIER	-	-	5_prime_UTR_variant downstream_gene_variant intron_variant,NMD_transcript_vari . regulatory_region_variant synonymous_variant synonymous_variant,NMD_transcript_ upstream_gene_variant	SpliceAI=T	FGD4	0	-1	0	27	0	3	0	25
12	32755259	G	A	FGD4	rs12823621	rs12823621	var1541_A	var1541	LOW	-	-	splice_region_variant,intron_varia .	SpliceAI=A	FGD4	0	-34	0	0	0	-2	0	-5
12	32764184	G	A	FGD4	rs10844253	rs10844253	var1543_A	var1543	LOW	-	-	3_prime_UTR_variant,NMD_transcript synonymous_variant .	SpliceAI=A	FGD4	0	11	0	-25	0	37	0	33
12	32772620	C	T	FGD4	rs73083501	rs73083501	var1544_T	var1544	MODIFIER	-	-	intron_variant intron_variant,NMD_transcript_vari .	SpliceAI=T	FGD4	0	12	0	50	0	23	0	12
12	32777362	G	A	FGD4	rs11052110		var1546_A	var1546	LOW	-	-	3_prime_UTR_variant,NMD_transcript synonymous_variant .	SpliceAI=A	FGD4	0	5	0	-6	0	5	0	24
12	48239835	C	T	VDR	rs1544410	rs1544410	var1557_T	var1557	MODIFIER	-	-	intron_variant intron_variant,NMD_transcript_vari .	SpliceAI=T	VDR	0	-17	0	10	0	7	0	-29
12	48272895	G	A	VDR	rs2228570	rs2228570	var1560_A	var1560	HIGH	23	0.788	5_prime_UTR_variant missense_variant start_lost .	NA
11	92702962	G	A	MTNR1	rs8192552	rs8192552	var1443_A	var1443	MODERATE	3.421	0.27895	missense_variant missense_variant,NMD_transcript_va regulatory_region_variant .	SpliceAI=A	MTNR1B	0	25	0	10	0	43	0	-27
11	92714595	C	T	MTNR1	rs6483210	rs6483210	var1444_T	var1444	MODIFIER	-	-	intron_variant intron_variant,NMD_transcript_vari .	SpliceAI=T	MTNR1B	0	18	0	-45	0	31	0	17
11	92715117	A	G	MTNR1	rs61747139		var1448_G	var1448	MODERATE	0.09	0.17722	3_prime_UTR_variant,NMD_transcript intron_variant missense_variant .	SpliceAI=G	MTNR1B	0	1	0	-40	0	0	0	30
11	95580926	G	A	MTMR2	rs566204		var1467_A	var1467	LOW	-	-	downstream_gene_variant synonymous_variant .	SpliceAI=A	MTMR2	0	-38	0	5	0	22	0	-48
11	95657111	T	G	MTMR2	rs3824874	rs3824874	var1480_G	var1480	MODERATE	16.23	0.64602	5_prime_UTR_variant downstream_gene_variant missense_variant . regulatory_region_variant upstream_gene_variant	SpliceAI=G	MTMR2	0	1	0	-2	0	27	0	-2
10	79232965	G	C	KCNMA1	rs11813473	rs11813473	var1347_C	var1347	MODIFIER	-	-	intron_variant .	SpliceAI=C	KCNMA1	0	48	0	-11	0	-18	0	-4
10	101542578	C	T	ABCC2	rs717620		var1349_T	var1349	MODIFIER	-	-	5_prime_UTR_variant regulatory_region_variant .	SpliceAI=T	ABCC2	0	8	0	-40	0	-42	0	-35
10	101563815	G	A	ABCC2	rs2273697	rs2273697	var1360_A	var1360	MODERATE	2.478	0.54096	missense_variant .	SpliceAI=A	ABCC2	0	39	0.02	-39	0	10	0	50
10	101567426	A	G	ABCC2	rs2073337	rs2073337	var1364_G	var1364	MODIFIER	-	-	intron_variant .	SpliceAI=G	ABCC2	0	-48	0	29	0	13	0	-6
10	101591944	C	T	ABCC2	rs4148396		var1373_T	var1373	MODIFIER	-	-	intron_variant .	NA
10	101595996	T	A	ABCC2	rs17222723		var1379_A	var1379	MODERATE	0.006	0.50343	missense_variant regulatory_region_variant .	SpliceAI=A	ABCC2	0	-48	0	-2	0	50	0	-2
10	101604207	C	T	ABCC2	rs3740066		var1382_T	var1382	LOW	-	-	synonymous_variant .	SpliceAI=T	ABCC2	0	6	0	-18	0	-49	0	15
10	101605550	G	C	ABCC2	rs17216282		var1385_C	var1385	MODIFIER	-	-	intron_variant regulatory_region_variant .	SpliceAI=C	ABCC2	0	-10	0	32	0	-12	0	-11
10	101606861	G	T	ABCC2	rs1137968		var1386_T	var1386	LOW	-	-	regulatory_region_variant synonymous_variant .	SpliceAI=T	ABCC2	0	-27	0	23	0	23	0	26
10	101610533	C	T	ABCC2	rs8187707		var1389_T	var1389	LOW	-	-	regulatory_region_variant synonymous_variant .	SpliceAI=T	ABCC2	0	-25	0	-6	0	26	0	20
10	101610565	G	A	ABCC2	rs17216212		var1390_A	var1390	MODIFIER	-	-	intron_variant regulatory_region_variant .	SpliceAI=A	ABCC2	0	-38	0	48	0	-6	0.01	-12
10	101611294	G	A	ABCC2	rs8187710	rs8187710	var1393_A	var1393	MODERATE	15.79	0.30635	missense_variant regulatory_region_variant .	SpliceAI=A	ABCC2	0	-35	0	-38	0	-3	0	-35
10	101612320	C	T	ABCC2	rs12826		var1394_T	var1394	MODIFIER	-	-	downstream_gene_variant .	NA
10	101620948	A	G	ABCC2	rs11190298	rs11190298	var1395_G	var1395	MODIFIER	-	-	intergenic_variant .	NA
9	32784838	T	C	TMEM2	rs1810807	rs1810807	var1292_C	var1292	LOW	-	-	synonymous_variant .	SpliceAI=C	TMEM215	0	-48	0	16	0	26	0	-16
8	24811322	A	G	NEFL	rs76347846	rs76347846	var1193_G	var1193	MODIFIER	-	-	intron_variant,non_coding_transcri .	SpliceAI=G	NEFL	0.01	23	0.01	-13	0	-13	0	-26
8	24814205	T	G	NEFL	rs2979688	rs2979688	var1197_G	var1197	MODIFIER	-	-	non_coding_transcript_exon_variant regulatory_region_variant .	NA
8	24814403	C	T	NEFL	rs2979687		var1199_T	var1199	MODIFIER	-	-	non_coding_transcript_exon_variant regulatory_region_variant .	NA
8	63885100	G	A	NKAIN	rs10504361	rs10504361	var1200_A	var1200	MODIFIER	-	-	intron_variant .	SpliceAI=A	NKAIN3	0	24	0	-3	0	24	0	-5
8	75274141	T	G	GDAP1	rs11554166	rs11554166	var1204_G	var1204	LOW	-	-	3_prime_UTR_variant,NMD_transcript downstream_gene_variant non_coding_transcript_exon_variant . upstream_gene_variant	SpliceAI=G	GDAP1	0	-4	0	-17	0	33	0	-4
8	75276959	A	G	GDAP1	rs1135715	rs1135715	var1208_G	var1208	MODIFIER	-	-	3_prime_UTR_variant 3_prime_UTR_variant,NMD_transcript downstream_gene_variant .	SpliceAI=G	GDAP1	0	-19	0	32	0	-37	0	-14
8	75277432	C	G	GDAP1	rs4737414		var1212_G	var1212	MODIFIER	-	-	3_prime_UTR_variant downstream_gene_variant intron_variant,non_coding_transcri .	SpliceAI=G	GDAP1	0	38	0	45	0	-1	0	41
8	75278457	A	G	GDAP1	rs6472842		var1222_G	var1222	MODIFIER	-	-	3_prime_UTR_variant downstream_gene_variant intron_variant,non_coding_transcri .	SpliceAI=G	GDAP1	0	34	0	20	0	-1	0	33
8	75278480	G	T	GDAP1	rs16938896		var1223_T	var1223	MODIFIER	-	-	3_prime_UTR_variant downstream_gene_variant intron_variant,non_coding_transcri .	SpliceAI=T	GDAP1	0	11	0	-5	0	11	0	10
8	75278816	A	G	GDAP1	rs10504580		var1224_G	var1224	MODIFIER	-	-	3_prime_UTR_variant downstream_gene_variant intron_variant,non_coding_transcri .	SpliceAI=G	GDAP1	0	-10	0	-30	0	45	0	-16
8	96053782	G	GCT	NDUFAF6	rs79118993	rs79118993	var1232_GCT	var1232	MODIFIER	-	-	intron_variant intron_variant,NMD_transcript_vari .	NA
8	96070181	C	T	NDUFAF6	rs2678832		var1239_T	var1239	MODIFIER	-	-	3_prime_UTR_variant downstream_gene_variant intron_variant . intron_variant,non_coding_transcri regulatory_region_variant	NA
8	134256559	G	T	NDRG1	rs2233341		var1263_T	var1263	MODIFIER	-	-	downstream_gene_variant intron_variant intron_variant,NMD_transcript_vari . upstream_gene_variant	SpliceAI=T	NDRG1	0	6	0	-17	0	28	0	39
8	134260174	G	A	NDRG1	rs2227262	rs2227262	var1264_A	var1264	LOW	-	-	intron_variant regulatory_region_variant splice_region_variant,intron_varia .	SpliceAI=A	NDRG1	0	-4	0	-35	0	-4	0	-48
8	134260948	A	G	NDRG1	rs2233336		var1265_G	var1265	MODIFIER	-	-	intron_variant intron_variant,NMD_transcript_vari intron_variant,non_coding_transcri .	SpliceAI=G	NDRG1	0	-45	0	-15	0	-44	0.01	10
8	134271506	G	A	NDRG1	rs2233327	rs2233327	var1270_A	var1270	MODIFIER	-	-	downstream_gene_variant intron_variant intron_variant,NMD_transcript_vari . upstream_gene_variant	SpliceAI=A	NDRG1	0	-33	0	35	0	2	0	-32
8	134292516	G	A	NDRG1	rs2272653	rs2272653	var1274_A	var1274	LOW	-	-	intron_variant regulatory_region_variant splice_region_variant,intron_varia .	NA
8	134309010	C	A	NDRG1	rs77890421		var1276_A	var1276	MODIFIER	-	-	5_prime_UTR_variant TF_binding_site_variant intron_variant . intron_variant,non_coding_transcri regulatory_region_variant upstream_gene_variant	SpliceAI=A	NDRG1	0.01	20	0	3	0	-30	0.03	3
8	134309134	G	A	NDRG1	rs10108354	rs10108354	var1278_A	var1278	MODIFIER	-	-	5_prime_UTR_variant intron_variant intron_variant,NMD_transcript_vari . regulatory_region_variant upstream_gene_variant	SpliceAI=A	NDRG1	0.01	-9	0	-39	0	-29	0	5
8	134309328	G	A	NDRG1	rs2272654	rs2272654	var1281_A	var1281	MODIFIER	-	-	5_prime_UTR_variant intron_variant intron_variant,NMD_transcript_vari . regulatory_region_variant upstream_gene_variant	SpliceAI=A	NDRG1	0	23	0	48	0	49	0	-49
7	30634630	G	C	GARS	rs2529438	rs2529438	var1047_C	var1047	LOW	-	-	TF_binding_site_variant non_coding_transcript_exon_variant regulatory_region_variant . synonymous_variant,NMD_transcript_	SpliceAI=C	GARS	0	18	0	-16	0	8	0	-10
7	30634661	G	C	GARS	rs1049402	rs1049402	var1048_C	var1048	MODERATE	-	-	TF_binding_site_variant missense_variant missense_variant,NMD_transcript_va . regulatory_region_variant	NA
7	30634764	C	T	GARS	rs2072236		var1049_T	var1049	LOW	-	-	TF_binding_site_variant regulatory_region_variant splice_region_variant,intron_varia .	SpliceAI=T	GARS	0	-22	0	43	0	-5	0	-41
7	30655489	A	T	GARS	rs2527878		var1054_T	var1054	MODIFIER	-	-	intron_variant intron_variant,non_coding_transcri .	SpliceAI=T	GARS	0.01	-4	0	25	0	25	0	35
7	30673345	T	C	GARS	rs2240401		var1065_C	var1065	LOW	-	-	downstream_gene_variant splice_region_variant,intron_varia .	NA
7	87138645	A	G	ABCB1	rs1045642	rs1045642	var1104_G	var1104	LOW	-	-	non_coding_transcript_exon_variant synonymous_variant upstream_gene_variant .	SpliceAI=G	ABCB1	0	8	0	-11	0	-18	0	0
7	87164483	G	A	ABCB1	rs10274587		var1113_A	var1113	MODIFIER	-	-	intron_variant intron_variant,non_coding_transcri upstream_gene_variant .	SpliceAI=A	ABCB1	0	-34	0	28	0	13	0	-32
7	87165750	C	T	ABCB1	rs2235040		var1114_T	var1114	MODIFIER	-	-	intron_variant intron_variant,non_coding_transcri upstream_gene_variant .	SpliceAI=T	ABCB1	0	3	0	25	0	3	0	26
7	87169669	T	C	ABCB1	rs10268314		var1116_C	var1116	MODIFIER	-	-	intron_variant upstream_gene_variant .	SpliceAI=C	ABCB1	0	-33	0	-44	0	1	0	-34
7	87169702	A	C	ABCB1	rs12720066	rs12720066	var1117_C	var1117	MODIFIER	-	-	intron_variant upstream_gene_variant .	SpliceAI=C	ABCB1	0	0	0	-38	0	0	0	40
7	87179143	A	G	ABCB1	rs2235033		var1118_G	var1118	MODIFIER	-	-	intron_variant intron_variant,non_coding_transcri .	SpliceAI=G	ABCB1	0	24	0	-7	0	26	0	24
7	87179601	G	A	ABCB1	rs1128503		var1120_A	var1120	LOW	-	-	synonymous_variant upstream_gene_variant .	NA
7	87179809	C	T	ABCB1	rs2229109	rs2229109	var1121_T	var1121	MODERATE	14.05	0.57783	missense_variant upstream_gene_variant .	SpliceAI=T	ABCB1	0	-18	0	-25	0	-25	0	-30
7	87188467	T	G	ABCB1	rs10244266		var1123_G	var1123	MODIFIER	-	-	intron_variant .	SpliceAI=G	ABCB1	0	27	0	-17	0	-49	0	-1
7	87199564	C	A	ABCB1	rs2235015	rs2235015	var1127_A	var1127	MODIFIER	-	-	TF_binding_site_variant intron_variant regulatory_region_variant .	SpliceAI=A	ABCB1	0	-25	0	-43	0	-24	0	1
7	87229440	T	C	ABCB1	rs9282564	rs9282564	var1130_C	var1130	MODERATE	0.005	0.43979	downstream_gene_variant missense_variant regulatory_region_variant .	SpliceAI=C	ABCB1	0	5	0	47	0	5	0	-7
7	87229501	C	T	ABCB1	rs2214102	rs2214102	var1131_T	var1131	MODIFIER	-	-	5_prime_UTR_variant downstream_gene_variant regulatory_region_variant .	NA
7	87233602	G	A	ABCB1	rs4728709	rs4728709	var1135_A	var1135	MODIFIER	-	-	intron_variant intron_variant,non_coding_transcri upstream_gene_variant .	NA
7	99245914	A	G	CYP3A	rs15524		var1161_G	var1161	MODIFIER	-	-	3_prime_UTR_variant downstream_gene_variant non_coding_transcript_exon_variant .	SpliceAI=G	CYP3A5	0	49	0	-20	0	3	0	50
7	99270539	C	T	CYP3A	rs776746		var1175_T	var1175	MODIFIER	-	-	downstream_gene_variant intron_variant intron_variant,NMD_transcript_vari . non_coding_transcript_exon_variant regulatory_region_variant splice_acceptor_variant splice_acceptor_variant,non_coding	SpliceAI=T	CYP3A5	0	-45	0	-1	0	30	0	-1
7	99361466	C	T	CYP3A	rs2242480	rs2242480	var1184_T	var1184	MODIFIER	-	-	intron_variant .	SpliceAI=T	CYP3A4	0	50	0	41	0	8	0	1
6	110053920	A	T	FIG4	rs118056228	rs118056228	var1026_T	var1026	MODIFIER	-	-	intron_variant .	SpliceAI=T	FIG4	0	-44	0	30	0	-19	0.04	32
6	110059510	C	A	FIG4	rs2273752		var1027_A	var1027	MODIFIER	-	-	intron_variant .	SpliceAI=A	FIG4	0	24	0	3	0	19	0	35
6	110064928	A	T	FIG4	rs2295837	rs2295837	var1029_T	var1029	MODERATE	11.48	0.46251	downstream_gene_variant missense_variant regulatory_region_variant .	SpliceAI=T	FIG4	0	43	0	-50	0.03	-50	0	47
6	110106234	G	A	FIG4	rs10499054		var1032_A	var1032	LOW	-	-	splice_region_variant,intron_varia upstream_gene_variant .	NA
6	110107517	T	C	FIG4	rs9885672	rs9885672	var1033_C	var1033	MODERATE	3.349	0.20263	5_prime_UTR_variant downstream_gene_variant missense_variant .	SpliceAI=C	FIG4	0	-12	0	11	0	4	0	-2
6	110146303	G	A	FIG4	rs1127771		var1038_A	var1038	LOW	-	-	regulatory_region_variant synonymous_variant .	SpliceAI=A	FIG4	0	2	0.01	-12	0	2	0	14
6	110146497	G	A	FIG4	rs10659	rs10659	var1042_A	var1042	MODIFIER	-	-	3_prime_UTR_variant regulatory_region_variant .	SpliceAI=A	FIG4	0	41	0	-44	0	-18	0	40
5	610093	C	T	CEP72	rs924607		var307_T	var307	MODIFIER	-	-	upstream_gene_variant .	NA
5	611385	CCC	C	CEP72	rs149938398		var320_C	var320	MODIFIER	-	-	regulatory_region_variant upstream_gene_variant .	NA
5	611753	C	T	CEP72	rs3810857		var324_T	var324	MODIFIER	-	-	regulatory_region_variant upstream_gene_variant .	NA
5	612803	CTG	C	CEP72	rs10665039		var349_C	var349	MODIFIER	-	-	intron_variant regulatory_region_variant .	NA
5	614963	A	G	CEP72	rs1697952		var360_G	var360	MODIFIER	-	-	intron_variant regulatory_region_variant .	NA
5	615141	G	GT	CEP72	rs111984966	rs111984966	var362_GT	var362	MODIFIER	-	-	intron_variant regulatory_region_variant .	NA
5	615158	A	G	CEP72	rs1697951		var363_G	var363	MODIFIER	-	-	intron_variant regulatory_region_variant .	NA
5	615849	C	T	CEP72	rs1709538		var367_T	var367	MODIFIER	-	-	intron_variant .	NA
5	616528	C	T	CEP72	rs1709537		var374_T	var374	MODIFIER	-	-	intron_variant .	NA
5	616760	G	A	CEP72	rs1709536		var378_A	var378	MODIFIER	-	-	intron_variant regulatory_region_variant .	NA
5	616781	T	C	CEP72	rs1709535		var379_C	var379	MODIFIER	-	-	intron_variant regulatory_region_variant .	NA
5	616890	G	A	CEP72	rs1697950		var381_A	var381	MODIFIER	-	-	intron_variant regulatory_region_variant .	SpliceAI=A	CEP72	0	5	0	-50	0	9	0	20
5	616946	T	C	CEP72	rs7378524		var382_C	var382	MODIFIER	-	-	intron_variant regulatory_region_variant .	SpliceAI=C	CEP72	0	27	0	-47	0	-18	0	-36
5	617385	A	G	CEP72	rs1630383		var386_G	var386	MODIFIER	-	-	intron_variant .	NA
5	617432	G	T	CEP72	rs1697949		var387_T	var387	MODIFIER	-	-	intron_variant .	NA
5	617708	A	G	CEP72	rs1709533		var390_G	var390	MODIFIER	-	-	intron_variant .	NA
5	617750	G	A	CEP72	rs1709532		var391_A	var391	MODIFIER	-	-	intron_variant .	NA
5	617992	T	A	CEP72	rs2455341		var393_A	var393	MODIFIER	-	-	intron_variant .	NA
5	618092	G	A	CEP72	rs2455340		var395_A	var395	MODIFIER	-	-	intron_variant .	NA
5	618097	C	T	CEP72	rs2458810		var396_T	var396	MODIFIER	-	-	intron_variant .	NA
5	618107	A	G	CEP72	rs2455339		var397_G	var397	MODIFIER	-	-	intron_variant .	NA
5	618533	C	CAT	CEP72	rs768440320	rs768440320	var400_CAT	var400	MODIFIER	-	-	intron_variant .	NA
5	618543	C	A	CEP72	rs1622154		var402_A	var402	MODIFIER	-	-	intron_variant .	NA
5	618586	A	G	CEP72	rs7726839	rs7726839	var403_G	var403	MODIFIER	-	-	intron_variant .	SpliceAI=G	CEP72	0	-8	0	23	0	-8	0	-43
5	619022	T	C	CEP72	rs1617985		var407_C	var407	MODIFIER	-	-	intron_variant .	NA
5	619333	C	T	CEP72	rs1709531		var411_T	var411	MODIFIER	-	-	intron_variant .	NA
5	619653	C	T	CEP72	rs1697946		var415_T	var415	MODIFIER	-	-	intron_variant .	NA
5	619815	C	G	CEP72	rs72705014		var417_G	var417	MODIFIER	-	-	intron_variant .	SpliceAI=G	CEP72	0	36	0	12	0	-1	0	-49
5	621842	G	A	CEP72	rs1697993		var432_A	var432	MODIFIER	-	-	intron_variant .	NA
5	622399	G	A	CEP72	rs1697991		var435_A	var435	MODIFIER	-	-	intron_variant .	NA
5	622751	G	A	CEP72	rs16900932		var437_A	var437	MODIFIER	-	-	intron_variant regulatory_region_variant .	SpliceAI=A	CEP72	0	-24	0	-9	0	40	0	1
5	622869	A	AC	CEP72	rs147462972		var438_AC	var438	MODIFIER	-	-	intron_variant regulatory_region_variant .	NA
5	623733	G	A	CEP72	rs72705017		var444_A	var444	MODIFIER	-	-	intron_variant .	SpliceAI=A	CEP72	0	35	0	-1	0	3	0	-1
5	625670	G	A	CEP72	rs1620418		var458_A	var458	MODIFIER	-	-	intron_variant .	NA
5	626156	T	TG	CEP72	rs11325512		var462_TG	var462	MODIFIER	-	-	intron_variant .	NA
5	626164	AG	AGG	CEP72	rs1491198813		var463_AGG	var463	MODIFIER	-	-	intron_variant .	NA
5	626278	A	G	CEP72	rs1697990		var465_G	var465	MODIFIER	-	-	intron_variant .	SpliceAI=G	CEP72	0	0	0	-4	0	45	0	1
5	626956	G	A	CEP72	rs6555383		var469_A	var469	MODIFIER	-	-	intron_variant .	NA
5	627531	CTA	C	CEP72	rs70955261		var476_C	var476	MODIFIER	-	-	intron_variant .	NA
5	628294	G	A	CEP72	rs12517345		var487_A	var487	MODIFIER	-	-	intron_variant .	SpliceAI=A	CEP72	0	-15	0	47	0	1	0	-15
5	629049	CGT	CTTC	CEP72	rs768351917	rs768351917	var569_CTTC	var569	MODIFIER	-	-	intron_variant .	NA
5	633501	G	GC	CEP72	rs367895909		var585_GC	var585	MODIFIER	-	-	intron_variant regulatory_region_variant .	NA
5	633503	T	G	CEP72	rs56394026		var586_G	var586	MODIFIER	-	-	intron_variant regulatory_region_variant .	SpliceAI=G	CEP72	0	35	0	-3	0	-20	0	18
5	634130	G	C	CEP72	rs1709550		var595_C	var595	MODIFIER	-	-	intron_variant regulatory_region_variant .	SpliceAI=C	CEP72	0	44	0	-45	0	44	0	-37
5	634238	T	TA	CEP72	rs11443608		var597_TA	var597	MODIFIER	-	-	intron_variant .	NA
5	634242	T	G	CEP72	rs16900934		var598_G	var598	MODIFIER	-	-	intron_variant .	SpliceAI=G	CEP72	0	-24	0	6	0	50	0	2
5	635709	C	T	CEP72	rs1697985		var616_T	var616	MODIFIER	-	-	intron_variant regulatory_region_variant .	SpliceAI=T	CEP72	0	33	0	-9	0	-30	0	-10
5	636299	C	T	CEP72	rs11739866		var629_T	var629	MODIFIER	-	-	intron_variant .	SpliceAI=T	CEP72	0	13	0	-32	0	-19	0	36
5	636613	A	G	CEP72	rs1709558		var635_G	var635	MODIFIER	-	-	intron_variant .	SpliceAI=G	CEP72	0	-1	0	23	0	-1	0.12	23
5	637058	G	A	CEP72	rs1709556		var636_A	var636	MODIFIER	-	-	intron_variant .	NA
5	637107	C	T	CEP72	rs11134148		var637_T	var637	MODIFIER	-	-	intron_variant .	SpliceAI=T	CEP72	0.02	39	0	-26	0	39	0	-6
5	637277	A	G	CEP72	rs11134149		var639_G	var639	MODIFIER	-	-	intron_variant .	SpliceAI=G	CEP72	0	0	0	-18	0	-13	0	50
5	637290	C	T	CEP72	rs1697984		var640_T	var640	MODIFIER	-	-	intron_variant .	SpliceAI=T	CEP72	0	13	0	-31	0	-22	0	37
5	637324	C	T	CEP72	rs1709555		var642_T	var642	MODIFIER	-	-	intron_variant .	SpliceAI=T	CEP72	0	-2	0	-47	0	3	0	24
5	637443	G	A	CEP72	rs1709554		var645_A	var645	MODIFIER	-	-	intron_variant .	NA
5	637448	C	T	CEP72	rs1697983		var646_T	var646	MODIFIER	-	-	intron_variant .	SpliceAI=T	CEP72	0.01	11	0	20	0	-42	0.01	20
5	637514	C	T	CEP72	rs1709553		var648_T	var648	MODIFIER	-	-	intron_variant .	SpliceAI=T	CEP72	0	37	0	-4	0	-46	0	-10
5	638678	TG	T	CEP72	rs1303552477	rs1303552477	var659_T	var659	MODIFIER	-	-	intron_variant .	NA
5	639089	G	A	CEP72	rs1709552		var663_A	var663	MODIFIER	-	-	intron_variant .	SpliceAI=A	CEP72	0	-15	0	-1	0	20	0.06	-47
5	639231	C	A	CEP72	rs12522955		var666_A	var666	MODERATE	17.31	0.26048	3_prime_UTR_variant missense_variant .	SpliceAI=A	CEP72	0	-27	0	9	0	3	0	-27
5	639455	C	G	CEP72	rs1709551		var668_G	var668	MODIFIER	-	-	intron_variant upstream_gene_variant .	SpliceAI=G	CEP72	0	-23	0	7	0	-1	0	-18
5	640024	T	A	CEP72	rs11740063	rs11740063	var673_A	var673	MODIFIER	-	-	intron_variant upstream_gene_variant .	SpliceAI=A	CEP72	0	-17	0	-1	0	36	0	-17
5	640404	CCC	C	CEP72	rs141837757		var680_C	var680	MODIFIER	-	-	intron_variant upstream_gene_variant .	NA
5	640705	A	G	CEP72	rs868649		var683_G	var683	MODERATE	0.005	0.11919	3_prime_UTR_variant missense_variant upstream_gene_variant .	SpliceAI=G	CEP72	0	14	0	-22	0	14	0	10
5	640728	G	A	CEP72	rs56325086		var684_A	var684	MODIFIER	-	-	intron_variant upstream_gene_variant .	SpliceAI=A	CEP72	0	40	0	-9	0	-9	0	-45
5	640882	C	T	CEP72	rs868648		var687_T	var687	MODIFIER	-	-	intron_variant upstream_gene_variant .	SpliceAI=T	CEP72	0.02	23	0	-46	0	23	0	46
5	641584	C	T	CEP72	rs1709545		var692_T	var692	MODIFIER	-	-	intron_variant upstream_gene_variant .	SpliceAI=T	CEP72	0	25	0	-4	0	-13	0	-4
5	641694	C	G	CEP72	rs1697982		var697_G	var697	MODIFIER	-	-	intron_variant upstream_gene_variant .	SpliceAI=G	CEP72	0	-43	0	16	0	47	0	-31
5	642251	C	G	CEP72	rs71585289	rs71585289	var710_G	var710	MODIFIER	-	-	intron_variant upstream_gene_variant .	SpliceAI=G	CEP72	0	35	0	-44	0	-1	0	-20
5	642259	G	A	CEP72	rs13186630		var711_A	var711	MODIFIER	-	-	intron_variant upstream_gene_variant .	SpliceAI=A	CEP72	0	24	0	-14	0	-31	0	48
5	642419	A	G	CEP72	rs1709546		var714_G	var714	MODIFIER	-	-	intron_variant upstream_gene_variant .	SpliceAI=G	CEP72	0	-19	0	22	0	14	0	2
5	642532	A	G	CEP72	rs1709547		var716_G	var716	MODIFIER	-	-	intron_variant upstream_gene_variant .	SpliceAI=G	CEP72	0	-15	0	2	0	22	0	26
5	642829	G	A	CEP72	rs1697978		var718_A	var718	MODIFIER	-	-	intron_variant upstream_gene_variant .	NA
5	643028	T	G	CEP72	rs3792720		var720_G	var720	MODIFIER	-	-	intron_variant upstream_gene_variant .	SpliceAI=G	CEP72	0	-49	0	6	0	-49	0	25
5	643593	C	T	CEP72	rs2455331		var723_T	var723	MODIFIER	-	-	intron_variant upstream_gene_variant .	NA
5	643728	G	C	CEP72	rs114495201		var725_C	var725	MODIFIER	-	-	intron_variant upstream_gene_variant .	SpliceAI=C	CEP72	0	6	0	-13	0	-15	0	-36
5	643910	C	T	CEP72	rs62330299	rs62330299	var728_T	var728	MODIFIER	-	-	intron_variant regulatory_region_variant upstream_gene_variant .	SpliceAI=T	CEP72	0	16	0	33	0	32	0.02	33
5	644552	G	T	CEP72	rs4957080		var738_T	var738	MODIFIER	-	-	intron_variant intron_variant,non_coding_transcri regulatory_region_variant .	SpliceAI=T	CEP72	0	28	0	46	0	-12	0	-1
5	644791	G	A	CEP72	rs1612373		var740_A	var740	MODIFIER	-	-	intron_variant intron_variant,non_coding_transcri regulatory_region_variant .	SpliceAI=A	CEP72	0.01	17	0	-49	0	-30	0	22
5	645299	A	G	CEP72	rs1709548		var745_G	var745	MODIFIER	-	-	intron_variant intron_variant,non_coding_transcri regulatory_region_variant .	SpliceAI=G	CEP72	0	-38	0	17	0	-34	0	-39
5	645484	C	T	CEP72	rs12517638		var748_T	var748	MODIFIER	-	-	intron_variant intron_variant,non_coding_transcri .	SpliceAI=T	CEP72	0	4	0	20	0	48	0	-48
5	645487	T	C	CEP72	rs908155		var749_C	var749	MODIFIER	-	-	intron_variant intron_variant,non_coding_transcri .	SpliceAI=C	CEP72	0	1	0	17	0	17	0	45
5	645562	C	T	CEP72	rs72705030		var750_T	var750	MODIFIER	-	-	intron_variant intron_variant,non_coding_transcri .	SpliceAI=T	CEP72	0	-5	0	7	0	-2	0	6
5	646156	A	G	CEP72	rs1623702		var758_G	var758	MODIFIER	-	-	intron_variant intron_variant,non_coding_transcri .	SpliceAI=G	CEP72	0	0	0	2	0	0	0.01	24
5	646236	T	G	CEP72	rs1624552		var760_G	var760	MODIFIER	-	-	intron_variant intron_variant,non_coding_transcri .	SpliceAI=G	CEP72	0	-50	0	38	0	45	0	-15
5	646253	T	A	CEP72	rs74553530		var761_A	var761	MODIFIER	-	-	intron_variant intron_variant,non_coding_transcri .	SpliceAI=A	CEP72	0	21	0	-32	0	28	0	-32
5	646418	G	C	CEP72	rs4957081		var763_C	var763	MODIFIER	-	-	intron_variant intron_variant,non_coding_transcri .	SpliceAI=C	CEP72	0	43	0	0	0	2	0	-5
5	646624	T	G	CEP72	rs908156		var765_G	var765	MODIFIER	-	-	intron_variant intron_variant,non_coding_transcri regulatory_region_variant .	SpliceAI=G	CEP72	0	-41	0	13	0	-46	0	32
5	646898	G	A	CEP72	rs3805416		var767_A	var767	MODIFIER	-	-	intron_variant intron_variant,non_coding_transcri .	SpliceAI=A	CEP72	0	8	0	-28	0	8	0	-28
5	647602	G	A	CEP72	rs1697977		var772_A	var772	MODIFIER	-	-	intron_variant intron_variant,non_coding_transcri .	SpliceAI=A	CEP72	0	-26	0	-34	0	7	0	27
5	647816	T	A	CEP72	rs1697976		var773_A	var773	MODIFIER	-	-	intron_variant intron_variant,non_coding_transcri .	SpliceAI=A	CEP72	0	-12	0	13	0	-3	0	3
5	652034	C	T	CEP72	rs12518227		var790_T	var790	MODIFIER	-	-	intron_variant intron_variant,non_coding_transcri upstream_gene_variant .	SpliceAI=T	CEP72	0	-31	0	16	0	-8	0	8
5	652360	T	C	CEP72	rs2455367		var793_C	var793	MODIFIER	-	-	intron_variant intron_variant,non_coding_transcri upstream_gene_variant .	SpliceAI=C	CEP72	0	-32	0	17	0	-28	0	17
5	653343	T	C	CEP72	rs2458815		var804_C	var804	MODIFIER	-	-	3_prime_UTR_variant intron_variant,non_coding_transcri non_coding_transcript_exon_variant .	SpliceAI=C	CEP72	0	37	0	50	0	37	0	-37
5	653466	G	GC	CEP72	rs3840990		var806_GC	var806	MODIFIER	-	-	3_prime_UTR_variant downstream_gene_variant intron_variant,non_coding_transcri .	NA
5	653653	T	TA	CEP72	rs3840991		var807_TA	var807	MODIFIER	-	-	3_prime_UTR_variant downstream_gene_variant intron_variant,non_coding_transcri .	NA
5	654016	T	A	CEP72	rs6881236		var810_A	var810	MODIFIER	-	-	downstream_gene_variant intron_variant,non_coding_transcri upstream_gene_variant .	NA
5	654022	G	A	CEP72	rs6892687		var811_A	var811	MODIFIER	-	-	downstream_gene_variant intron_variant,non_coding_transcri upstream_gene_variant .	NA
5	654282	G	A	CEP72	rs13188543		var816_A	var816	MODIFIER	-	-	downstream_gene_variant intron_variant,non_coding_transcri upstream_gene_variant .	NA
5	654448	CTG	CTGT	CEP72	rs34134289		var822_CTGT	var822	MODIFIER	-	-	downstream_gene_variant intron_variant,non_coding_transcri upstream_gene_variant .	NA
5	654469	CTG	C	CEP72	rs867427725		var823_C	var823	MODIFIER	-	-	downstream_gene_variant intron_variant,non_coding_transcri upstream_gene_variant .	NA
5	654485	T	G	CEP72	rs1697947		var824_G	var824	MODIFIER	-	-	downstream_gene_variant intron_variant,non_coding_transcri upstream_gene_variant .	NA
5	654494	G	A	CEP72	rs1697948		var825_A	var825	MODIFIER	-	-	downstream_gene_variant intron_variant,non_coding_transcri upstream_gene_variant .	NA
5	654705	C	A	CEP72	rs1697956		var827_A	var827	MODIFIER	-	-	TF_binding_site_variant downstream_gene_variant intron_variant,non_coding_transcri . upstream_gene_variant	NA
5	654937	CCC	C	CEP72	-		var828_C	var828	MODIFIER	-	-	downstream_gene_variant intron_variant,non_coding_transcri upstream_gene_variant .	NA
5	655067	G	A	CEP72	rs72705097		var831_A	var831	MODIFIER	-	-	downstream_gene_variant intron_variant,non_coding_transcri upstream_gene_variant .	NA
5	657291	T	C	CEP72	rs12520279		var844_C	var844	MODIFIER	-	-	downstream_gene_variant intron_variant,non_coding_transcri regulatory_region_variant .	NA
5	657325	G	A	CEP72	rs1689669		var845_A	var845	MODIFIER	-	-	downstream_gene_variant intron_variant,non_coding_transcri regulatory_region_variant .	NA
5	657832	A	G	CEP72	rs1689670		var849_G	var849	MODIFIER	-	-	TF_binding_site_variant downstream_gene_variant intron_variant,non_coding_transcri .	NA
5	658160	G	T	CEP72	rs4957082		var853_T	var853	MODIFIER	-	-	downstream_gene_variant intron_variant,non_coding_transcri regulatory_region_variant .	NA
5	658366	T	C	CEP72	rs1697960	rs1697960	var854_C	var854	MODIFIER	-	-	downstream_gene_variant intron_variant,non_coding_transcri regulatory_region_variant .	NA
5	658692	G	A	CEP72	rs1709543		var861_A	var861	MODIFIER	-	-	downstream_gene_variant intron_variant,non_coding_transcri regulatory_region_variant .	NA
5	148407893	C	A	SH3TC2	rs6875902		var953_A	var953	MODIFIER	-	-	3_prime_UTR_variant,NMD_transcript downstream_gene_variant missense_variant .	SpliceAI=A	SH3TC2	0	-30	0	0	0	27	0.07	-30
5	148408101	A	G	SH3TC2	rs1432793	rs1432793	var956_G	var956	MODIFIER	-	-	3_prime_UTR_variant,NMD_transcript 5_prime_UTR_variant downstream_gene_variant . synonymous_variant synonymous_variant,NMD_transcript_	SpliceAI=G	SH3TC2	0	16	0	1	0	-9	0	2
4	30725696	G	A	PCDH7	rs1047012	rs1047012	var240_A	var240	LOW	-	-	intron_variant,non_coding_transcri regulatory_region_variant synonymous_variant .	SpliceAI=A	PCDH7	0	44	0	-30	0	44	0	18
4	158141825	T	C	GRIA2	rs144171462	rs144171462	var294_C	var294	MODIFIER	-	-	5_prime_UTR_variant intron_variant intron_variant,non_coding_transcri . upstream_gene_variant	NA
4	158238830	C	T	GRIA2	rs4302506	rs4302506	var299_T	var299	LOW	-	-	downstream_gene_variant non_coding_transcript_exon_variant synonymous_variant .	NA
4	158270728	A	G	GRIA2	rs9683871	rs9683871	var304_G	var304	MODIFIER	-	-	intron_variant intron_variant,NMD_transcript_vari intron_variant,non_coding_transcri .	SpliceAI=G	GRIA2	0	43	0	-33	0	0	0	6
3	104437339	T	A	ALCAM	rs777881	rs777881	var229_A	var229	MODIFIER	-	-	intergenic_variant .	NA
3	128525253	C	T	RAB7A	rs4548	rs4548	var235_T	var235	LOW	-	-	intron_variant synonymous_variant .	SpliceAI=T	RAB7A	0	18	0	-38	0	-39	0	19
3	146061201	C	T	PLSCR2	rs1033117	rs1033117	var238_T	var238	MODIFIER	-	-	intron_variant,non_coding_transcri .	NA
3	179306775	C	T	MRPL4	rs10513762	rs10513762	var239_T	var239	MODERATE	11.14	0.42528	missense_variant .	SpliceAI=T	MRPL47	0	-5	0	8	0	-5	0	1
2	67630476	T	C	ETAA1	rs13036061	rs13036061	var206_C	var206	MODERATE	0.001	0.1333	intron_variant,non_coding_transcri missense_variant .	SpliceAI=C	ETAA1	0	23	0	-1	0	23	0.03	-44
2	67630980	A	G	ETAA1	rs3770657		var208_G	var208	MODERATE	-	-	intron_variant,non_coding_transcri missense_variant .	NA
2	67631129	G	A	ETAA1	rs35777125	rs35777125	var210_A	var210	MODERATE	0.037	0.04827	intron_variant,non_coding_transcri missense_variant .	SpliceAI=A	ETAA1	0	-26	0	-5	0	11	0	-5
2	67631395	G	A	ETAA1	rs10496153		var212_A	var212	LOW	-	-	intron_variant,non_coding_transcri synonymous_variant .	SpliceAI=A	ETAA1	0	16	0	-1	0	-19	0	-1
2	67631831	G	A	ETAA1	rs61740794		var214_A	var214	MODERATE	1.631	0.16405	intron_variant,non_coding_transcri missense_variant .	SpliceAI=A	ETAA1	0	-42	0	50	0	-42	0	50
2	67632125	T	C	ETAA1	rs3770655	rs3770655	var215_C	var215	MODERATE	-	-	missense_variant splice_region_variant,intron_varia .	NA
2	67632214	C	T	ETAA1	rs1063571		var216_T	var216	LOW	-	-	non_coding_transcript_exon_variant synonymous_variant .	SpliceAI=T	ETAA1	0	7	0	-43	0	-17	0	45
1	156105028	T	C	LMNA	rs538089		var138_C	var138	LOW	-	-	downstream_gene_variant non_coding_transcript_exon_variant regulatory_region_variant . upstream_gene_variant	SpliceAI=C	LMNA	0	-50	0	42	0	-9	0	-36
1	156105928	G	A	LMNA	rs534807		var140_A	var140	MODIFIER	-	-	downstream_gene_variant intron_variant intron_variant,non_coding_transcri . upstream_gene_variant	SpliceAI=A	LMNA	0	50	0	-16	0	-29	0	-44
1	156106185	T	C	LMNA	rs505058	rs505058	var141_C	var141	LOW	-	-	downstream_gene_variant non_coding_transcript_exon_variant regulatory_region_variant . upstream_gene_variant	SpliceAI=C	LMNA	0	-41	0	47	0	42	0	-6
1	156107534	C	T	LMNA	rs4641	rs4641	var142_T	var142	MODIFIER	-	-	downstream_gene_variant intron_variant non_coding_transcript_exon_variant . splice_region_variant,non_coding_t splice_region_variant,synonymous_v synonymous_variant	SpliceAI=T	LMNA	0	-29	0	0	0	0	0	7

## Sheet: Genes
gene	phenotype	alias	variants	coding_region_sequenced	chr	gstart	gend	length
ABCB1	neuropathy		rs10244266;rs10274587;rs10268314;rs4728709	yes	chr7	87133558	87342639	4336
ABCC1	neuropathy		rs11864374;rs3743527;rs1967120;rs12923345;rs11642957	yes	chr16	16043433	16235138	4771
ABCC2	neuropathy		rs12826;rs3740066;rs2073337;rs4148396;rs11190298	yes	chr10	101542354	101611388	4885
ACTG1	neuropathy		rs1135989	SNP only	NA	NA	NA	NA
ALCAM	neuropathy		rs777881	SNP only	NA	NA	NA	NA
BAHD1	neuropathy		rs3803357	SNP only	NA	NA	NA	NA
CAPG	neuropathy		rs2229668;rs770102	SNP only	NA	NA	NA	NA
CEP72	neuropathy		rs924607	yes	chr5	609900	660900	51000
CTDP1	CMT			yes	chr18	77439800	77513790	3121
CYP3A4	neuropathy		rs4986910	yes	chr7	99355755	99381811	1619
CYP3A5	neuropathy		rs776746; rs10264272	yes	chr7	99245927	99277649	3348
EGR2	CMT			yes	chr10	64572966	64578927	1937
ETAA1	neuropathy			yes	chr2	67624441	67637170	2920
FGD4	CMT			yes	chr12	32638905	32793467	3456
FIG4	CMT			yes	chr6	110012423	110146468	2939
FTO	neuropathy		rs9941349	SNP only	NA	NA	NA	NA
GARS	CMT			yes	chr7	30634350	30673476	2407
GDAP1	CMT			yes	chr8	75262617	75279335	3889
GFI1B	neuropathy		rs62579579	SNP only	NA	NA	NA	NA
GJB1	CMT			yes	chrX	70435061	70444409	1077
GRIA2	neuropathy		rs4691409; rs9307962;rs9683871	yes	chr4	158141735	158284199	3229
HAL	neuropathy		rs117562170;rs74620184	SNP only	NA	NA	NA	NA
HSPB1	CMT			yes	chr7	75931874	75933490	773
HSPB8	CMT			yes	chr12	119616594	119631663	1114
KCNMA1	neuropathy		rs11813473	SNP only	NA	NA	NA	NA
LINC01630	neuropathy		rs142928480	SNP only	NA	NA	NA	NA
LITAF	CMT			yes	chr16	11643492	11681322	1011
LMNA	CMT			yes	chr1	156052336	156109630	3089
MFN2	CMT			yes	chr1	12040237	12071622	2727
MPZ	CMT			yes	chr1	161275473	161279762	1006
MPZ	CMT			yes	chr1	161275473	161279762	1006
MRPL47	neuropathy		rs10513762	SNP only	NA	NA	NA	NA
MTMR2	CMT			yes	chr11	95568453	95657371	2452
MTNR1B	neuropathy			yes	chr11	92702788	92715478	1192
NDRG1	CMT			yes	chr8	134251120	134309547	1771
NDUFAF6	neuropathy			yes	chr8	96037213	96070165	1025
NEFL	CMT			yes	chr8	24810322	24814383	1986
NEFL	CMT			yes	chr8	24810322	24814383	1986
NFATC2	neuropathy		rs6021282	SNP only	NA	NA	NA	NA
PCDH7	neuropathy		rs1047012	SNP only	NA	NA	NA	NA
PLSCR2	neuropathy		rs1033117	SNP only	NA	NA	NA	NA
PMP22	CMT			yes	chr17	15134233	15168674	969
PRX	CMT			yes	chr19	40899872	40919271	4718
RAB7A	CMT			yes	chr3	128444978	128532265	856
SBF2	CMT			yes	chr11	9801964	10315754	5688
SEPTIN9	CMT			yes	chr17	75277491	75494740	5365
SH3TC2	CMT			yes	chr5	148384273	148442737	4019
SLC5A7	neuropathy		rs1013940	SNP only	NA	NA	NA	NA
SNU13	VCR LC50	NHP2L1		yes	chr22	42070936	42084913	732
SYNE2	neuropathy		rs2781377	SNP only	NA	NA	NA	NA
TMEM215	neuropathy			yes	chr9	32783496	32784889	1073
TTPA	neuropathy		rs10504361	SNP only	NA	NA	NA	NA
UTS2	neuropathy		rs500508	SNP only	NA	NA	NA	NA
VDR	neuropathy		rs1544410;rs2228570	SNP only	NA	NA	NA	NA
